# Supplementary material for: Gut Microbiota-Derived Propionic Acid Mediates ApoA-I-Induced Amelioration of MASLD via Activation of GPR43–Ca2+–CAMKII–ATGL Hepatic Lipolysis
Source: Int J Mol Sci. 2026 Jan 1;27(1):468. doi: 10.3390/ijms27010468 (PMC12787056; doi:10.3390/ijms27010468)
Supplement: Supplementary file 1 [file ijms-27-00468-s001.zip]

Archive with 1 entries (1 files):
- ijms-4033482-supplementary.pdf
